# Supplementary material for: Function and Molecular Mechanism of Circhomer1 in Myogenesis
Source: Int J Mol Sci. 2025 Jun 28;26(13):6264. doi: 10.3390/ijms26136264 (PMC12249824; doi:10.3390/ijms26136264)
Supplement: Supplementary file 1 [file ijms-26-06264-s001.zip]

Archive with 3 entries (3 files):
- Fig. S1 expression pattern.tif
- Fig. S2 Transfection efficiency.tif
- Table S1.xlsx
