# Supplementary material for: Function and Molecular Mechanism of Circhomer1 in Myogenesis
Source: Int J Mol Sci. 2025 Jun 28;26(13):6264. doi: 10.3390/ijms26136264 (PMC12249824; doi:10.3390/ijms26136264)
Supplement: Supplementary file 1 [file ijms-26-06264-s001.zip › Table S1.xlsx]

## Sheet: Table S1-1
Table S1-1 Seqence detail of siRNA and FISH probe
circHOMER1-siRNA1	CAUUCAAUUCAGCAAUCAUGA
	AUGAUUGCUGAAUUGAAUGUG
circHOMER1-siRNA2	CUCAGAAUGCAUUGCCAUUdTdT
	AAUGGCAAUGCAUUCUGAGdTdT
si-NC	UUCUCCGAACGUGUCACGUTT
	ACGUGACACGUUCGGAGAATT
circHOMER1-FISH probe（Cy3）	CTGACCAGTACCCCTTCACAGGGAGCAACCTATCTTCAGC

## Sheet: Table S1-2
Table S1-2 Primer sequence details
Gene symbol	Primer sequence（5＇→ 3＇）		NCBI RefSeq	Product length (bp)	TM (℃)
PCNA	Forward	GCCGAGACCTTAGCCACATT	NM_011045.2	229	60
	Reverse	GTAGGAGACAGTGGAGTGGC
CCND1	Forward	TCAAGTGTGACCCGGACTG	NM_007631.3	235	60
	Reverse	GCTCCTTCCTCTTTGCGGG
CCND2	Forward	GCCAAAGGAAGGAGGTAAGGG	NM_009829.3	233	60
	Reverse	ATAGGAACACTGCGGGAGGT
CCNE1	Forward	CCTCTGCTCGGGTGTTGTAG	NM_007633.2	72	60
	Reverse	TCTGCATCCCACACTTGCTC
CDK4	Forward	CGAGCGTAAGGCTGATGGAT	NM_001355005.1	177	60
	Reverse	CCAGGCCGCTTAGAAACTGA
BAX	Forward	CCAGGATGCGTCCACCAA	NM_009741.5	196	60
	Reverse	AAAGTAGAAGAGGGCAACCAC
Caspase-3	Forward	GCTTGGAACGGTACGCTAAG	NM_001284409.1	112	60
	Reverse	CCACTGACTTGCTCCCATGT
Bcl2	Forward	GAACTGGGGGAGGATTGTGG	NM_007527.3	194	60
	Reverse	GCATGCTGGGGCCATATAGT
MyHC/myh1	Forward	CGGTCGAAGTTGCATCCCT	NM_030679.2	145	60
	Reverse	GAGCCTCGATTCGCTCCTTT
MyoD1	Forward	AGTGAATGAGGCCTTCGAGA	NM_010866	222	60
	Reverse	GCATCTGAGTCGCCACTGTA
MyoG	Forward	CAATGCACTGGAGTTCGGT	XM_021174610.2	134	60
	Reverse	CTGGGAAGGCAACAGACAT
MyF5	Forward	CAGGAATGCCATCCGCTACA	NM_008656.5	78	60
	Reverse	CCCGGCAGGCTGTAATAGTT
mmu-circHOMER1/Convergent	Forward	TGGACTGGGATTCTCCTCTGA			60
	Reverse	GGGTACTGGTCAGCTCCATC
mmu-circHOMER1/Divergence	Forward	ATGGACTGGGATTCTCCTCTGA			60
	Reverse	GTACCCAGTTCTTCTTTGTGTTC
ssc-circHOMER1/Convergent	Forward	AGCACCATCACCCCAAACAT			60
	Reverse	TCAGAGGAGAACCCCAGTCC
ssc-circHOMER1/Divergence	Forward	GATAGCCGGGCAAATACTGT			60
	Reverse	AGATGGGTTGTTCCCTGTGA
